# Supplementary material for: Novel Loss-of-Function Variant in HNF1a Induces β-Cell Dysfunction through Endoplasmic Reticulum Stress
Source: Int J Mol Sci. 2022 Oct 27;23(21):13022. doi: 10.3390/ijms232113022 (PMC9656704; doi:10.3390/ijms232113022)
Supplement: Supplementary file 1 [file ijms-23-13022-s001.zip]

Archive with 4 entries (4 files):
- Sequencing comparison.pdf
- SM Figures.pdf
- SM Tables.pdf
- SM Video for GCaMP6s.pptx
